# Supplementary material for: Decreased Acetic Acid in the Stool of Preterm Infants Is Associated with an Increased Risk of Bronchopulmonary Dysplasia
Source: Nutrients. 2022 Jun 10;14(12):2412. doi: 10.3390/nu14122412 (PMC9230097; doi:10.3390/nu14122412)
Supplement: Supplementary file 1 [file nutrients-14-02412-s001.zip]

Archive with 1 entries (1 files):
- nutrients-1738678-supplementary.pdf
